# Supplementary material for: Genome-Wide Survey and Development of the First Microsatellite Markers Database (AnCorDB) in Anemone coronaria L
Source: Int J Mol Sci. 2022 Mar 14;23(6):3126. doi: 10.3390/ijms23063126 (PMC8949970; doi:10.3390/ijms23063126)
Supplement: Supplementary file 1 [file ijms-23-03126-s001.zip]

Archive with 1 entries (1 files):
- ijms-1625471-supplementary.xlsx
