# Supplementary material for: Genome-Wide Survey and Development of the First Microsatellite Markers Database (AnCorDB) in Anemone coronaria L
Source: Int J Mol Sci. 2022 Mar 14;23(6):3126. doi: 10.3390/ijms23063126 (PMC8949970; doi:10.3390/ijms23063126)
Supplement: Supplementary file 1 [file ijms-23-03126-s001.zip › ijms-1625471-supplementary.xlsx]

## Sheet: Reads_Quality
Main statistics of the RAW and Clean_Trimmed Reads used for the assembly
Sample	Library_Flowcell_Lane	Raw reads	Raw data(G)	Effective(%)	Error(%)	Q20(%)	Q30(%)	GC(%)	Clean_Trimmed Reads
s4	EDSW200006244-1a_H3LCFDSXY_L4	61945098	92	99.87	0.03	97.52	93.02	37.06	61747506
s4	EDSW200006244-1a_H353CDSXY_L4	551627740		99.86	0.03	97.25	92.42	36.9	549900246

## Sheet: Kmers_GenomeExtimation
19-mers distrubution used for the genome size estimation

## Sheet: DraftGenome_Stats
Comparison of the draft genome statistics before and after the trimming of <500bp contigs
	Untrimmed		Trimmed
Number of scaffolds	4688624		2077117
Total size of scaffolds	6947509863		6133009027
Longest scaffold	86877		86877
Shortest scaffold	200		500
Number of scaffolds > 1K nt	1266428	27.0%	1266428	0.61
Number of scaffolds > 10K nt	126898	0.027	126898	0.061
Number of scaffolds > 100K nt	0	0	0	0
Number of scaffolds > 1M nt	0	0	0	0
Number of scaffolds > 10M nt	0	0	0	0
Mean scaffold size	1482		2953
Median scaffold size	430		1343
N50 scaffold length	5046		6167
L50 scaffold count	341331		268318
scaffold %A	31.82		31.87
scaffold %C	18.61		18.46
scaffold %G	18.33		18.23
scaffold %T	31.24		31.44
scaffold %N	0		0
scaffold %non-ACGTN	0		0
Number of scaffold non-ACGTN nt	0		0
Percentage of assembly in scaffolded contigs	0		0
Percentage of assembly in unscaffolded contigs	1		1
Average number of contigs per scaffold	1		1
Average length of break (>25 Ns) between contigs in scaffold	0		0

## Sheet: SSR Motifs
Main Perfect SSR motifs identified thorugh the SciRoKo pipeline
Repeats	4	5	6	7	8	9	10	11	12	13	14	15	16	17	18	19	20	>20	total
A/T	-	-	-	-	-	-	-	-	-	-	-	1811	1359	920	671	506	375	1321	6963	1,73%
C/G	-	-	-	-	-	-	-	-	-	-	-	1356	863	599	444	345	324	2624	6555	1,63%
AT/AT	-	-	-	-	54427	35810	23047	14942	10164	7938	6599	5114	4467	3796	2669	2100	1681	3219	175973	43,79%
AG/CT	-	-	-	-	11485	7084	4073	2424	1548	1310	1211	1108	968	993	810	785	650	4470	38919	9,69%
AC/GT	-	-	-	-	9574	5386	3319	2131	1563	1087	787	636	514	429	350	251	218	1371	27616	6,87%
AAG/CTT	-	16884	6336	3334	1999	1625	1228	907	718	461	365	240	194	145	108	104	81	451	35180	8,76%
AAT/ATT	-	9278	2823	1193	618	448	300	225	145	121	92	81	56	48	47	55	31	245	15806	3,93%
ATC/ATG	-	9925	2839	1057	517	279	136	84	53	39	29	15	12	15	6	6	3	27	15042	3,74%
AGC/CTG	-	7298	1405	317	63	27	9	6	9	3	1	2		2	1			2	9145	2,28%
AAC/GTT	-	3023	1280	663	452	286	205	170	136	109	83	99	70	67	71	66	53	1072	7905	1,97%
ACC/GGT	-	4312	1552	478	197	65	30	12	4	3	4							0	6657	1,66%
AGG/CCT	-	2407	634	182	68	50	32	9	6	4		4						0	3396	0,85%
ACT/AGT	-	809	216	87	47	29	21	14	16	15	5	13	9	4	4	7	3	61	1360	0,34%
CCG/CGG	-	830	57	6	1													0	894	0,22%
ACG/CGT	-	51	26	13	7	7		2	1	2	3	1	2	1		1		3	120	0,03%
AAAT/ATTT	6699	1384	542	233	111	47	29	17	12	7	4	2	4					0	9091	2,26%
ACAT/ATGT	2147	667	315	216	144	128	76	69	49	37	45	30	25	14	12	11	12	32	4029	1,00%
AAAG/CTTT	2537	544	240	122	66	50	27	19	8	16	4	15	7	10	4	7	6	7	3689	0,92%
AATG/ATTC	2557	271	105	57	32	18	16	8	5	11	8	6	7	4	11	5	4	42	3167	0,79%
AAAC/GTTT	1093	326	157	95	76	41	29	35	23	16	14	14	16	14	13	16	9	58	2045	0,51%
AATT/AATT	1033	79	14	3	1	1			1									0	1132	0,28%
AATC/ATTG	580	104	46	26	11	2	6	4		2	2		1		2	1	1	1	789	0,20%
AGGG/CCCT	451	186	68	38	20	10		1										0	774	0,19%
AGAT/ATCT	240	60	30	16	16	9	7	6	5	3	5	2	3	2	1	3	2	6	416	0,10%
ACCC/GGGT	262	50	13	4	1	1												0	331	0,08%
AAAAG/CTTTT	1737	313	79	24	7	3	4	1	2			1			1			0	2172	0,54%
AAAAT/ATTTT	1482	309	70	22	11	7	5	3	2		1	1	2	1				0	1916	0,48%
AATAT/ATATT	873	229	76	39	12	18	16	10	7	6	2	3	3	2	1	2	1	0	1300	0,32%
ATATC/ATATG	525	146	58	21	16	19	12	14	9	6	5	3	3	2	5	2	1	7	854	0,21%
AATGC/ATTGC	310	125	49	28	16	7	9	5	2			1						1	553	0,14%
AAAAC/GTTTT	350	101	34	16	6	7	3			2	4		1	1	1	2	2	11	541	0,13%
AATCC/ATTGG	211	55	23	14	8	6		1	1		1	1						0	321	0,08%
AAGAG/CTCTT	250	44	7	4	2	2												0	309	0,08%
AAACC/GGTTT	132	44	17	7	6	2	3	1			1							0	213	0,05%
AACCC/GGGTT	120	32	10	6	1													0	169	0,04%
ACATAT/ATATGT	770	282	153	91	71	48	39	39	41	30	20	17	11	7	3	4		3	1629	0,41%
AAACAC/GTGTTT	168	107	50	51	43	35	24	26	37	38	39	52	47	43	51	58	42	82	993	0,25%
ACACAT/ATGTGT	231	98	53	47	46	45	36	36	33	28	23	22	22	15	18	19	10	5	787	0,20%
AAAACC/GGTTTT	122	64	34	33	28	24	17	15	14	12	20	29	17	17	21	25	11	27	530	0,13%
AAAAAT/ATTTTT	383	51	21	9	7	3	4	2		1								0	481	0,12%
AATCCC/ATTGGG	174	90	42	23	16	15	9	8	6	4	4	1	2	4				1	399	0,10%
AAAAAC/GTTTTT	170	54	24	14	12	12	10	13	4	7	8	9	8	9	10	11	5	18	398	0,10%
AAAACG/CGTTTT	271	52	21	7	5	2	3	1					1					0	363	0,09%
AAAAAG/CTTTTT	250	46	15	4	2	2	2		1	1								0	323	0,08%
AAATCC/ATTTGG	135	39	24	20	5	11	8	7	17	9	9	5	6	3	5	6	5	8	322	0,08%
Other Repeats	7075	1269	530	299	184	148	122	89	87	71	55	65	46	47	43	45	26	54	10255	2,55%
Total	33342	62043	20094	8926	80445	51828	32926	21367	14741	11412	9467	10774	8762	7231	5401	4462	3576	15229	401822	100,00%

## Sheet: 62 Tested SSRs
Information of the sixty-two tested SSR markers, comprising the primers sequences and the alleles details
SSR	Database ID	SSR type	Motif	N° of repeats	size	Exp. Size	Allele size range	N° of alleles	PIC - HE	HO	FIS	HW*	Primer Sequence		Tm
AnCor31	k141_5582243_flag=0_multi=29418_len=7317	Di	AT	26	52	417	400 - 433	2	0.5	0.142857	0.714286	*	Forward_Tailed	TGTAAAACGACGGCCAGTCCTTCCCCAGCCGTATCAAA	59,7
										0.5	0.326316	*	Reverse	GTGGTTCTCCCTACAGTAACTGA	59,2
AnCor33	k141_2870849_flag=1_multi=20000_len=1622	Di	AT	26	52	248	199 - 304	6	0.742188	0.75	-0.185185		Forward_Tailed	TGTAAAACGACGGCCAGTTGCCTTGAGTCGTTGCATGA	60,3
AnCor33										0.625	-0.454545	*	Reverse	CAGCCCCACACACGTATTCT	60
AnCor36	k141_3514707_flag=1_multi=10000_len=1810	Di	AT	30	60	194	136 - 161	4	0.632812	0.125	0.774648	*	Forward_Tailed	TGTAAAACGACGGCCAGTCTGACGACGTACACCCTTGT	59,7
AnCor36										0	1	*	Reverse	AAGCGGCACTGATCTCTGTC	60,1
AnCor37	k141_4354029_flag=0_multi=10000_len=3139	Di	TA	27	54	426	403 - 428	2	0.429688	0.875	-0.454545	*	Forward_Tailed	TGTAAAACGACGGCCAGTACTGACGTGTGTTTGGCGTA	60,2
AnCor37										0.142857	0.831325	*	Reverse	ACGCTTTCCCAAGGTACCTG	60
AnCor38	k141_3729409_flag=0_multi=10000_len=870	Di	AT	26	52	518	485 - 489	4	0.554688	0.875	-0.623188	*	Forward_Tailed	TGTAAAACGACGGCCAGTTGCACTGAAGGATGGGGAAC	60
AnCor38										0	1	*	Reverse	AAAAGGGAAACATGTGCGCC	60
AnCor41	k141_2270660_flag=1_multi=10000_len=1857	Di	AT	26	52	242	212 - 217	2	0.46875	0	1	*	Forward_Tailed	TGTAAAACGACGGCCAGTTCGAGAGAACGTTTCGTGCA	60
AnCor41										0.375	0.505155	*	Reverse	ACACCTTGCGTGAACCTGAT	59,9
AnCor42	k141_4374898_flag=0_multi=27812_len=5617	Di	TA	26	52	400	363 - 370	3	0.601562	0.375	0.407407	*	Forward_Tailed	TGTAAAACGACGGCCAGTCTGTTCTGGGCTGAAGCAGA	60
AnCor42										0.5	0.357143	*	Reverse	TCTTGCAGGTACTAAAGCTCCA	59,1
AnCor49	k141_5208365_flag=1_multi=57076_len=24509	Di	AT	26	52	448	427 - 472	7	0.846939	0	1	*	Forward_Tailed	TGTAAAACGACGGCCAGTTGCGGCTTTATCCAGGACTT	59,4
AnCor49										0.428571	0.176471		Reverse	TGGGTGCCTCTGGTACATCT	60,3
AnCor54	k141_2114359_flag=1_multi=10000_len=5295	Di	TG	28	56	439	404 - 412	3	0.539062	0	1	*	Forward_Tailed	TGTAAAACGACGGCCAGTCCAAATTTGGCCGCGAGAAA	60
AnCor54										0.142857	-0.0769231		Reverse	TGGGGACTTGGTATTTGCCC	60
AnCor56	k141_1285429_flag=0_multi=68484_len=21784	Di	GT	30	60	381	366 - 395	3	0.571429	0	1	*	Forward_Tailed	TGTAAAACGACGGCCAGTATAGTGGCTGGATGGGAGGT	60
AnCor56										0.4	0.459459	*	Reverse	TTTTGTCAGGGTGCCCACAT	60,1
AnCor57	k141_3377769_flag=1_multi=62476_len=11746	Di	TG	26	52	445	466 - 465	3	0.5	0	1	*	Forward_Tailed	TGTAAAACGACGGCCAGTTAAACTGGACTGGCGGTGAC	60
AnCor57										0.857143	-0.0909091		Reverse	TTACTGGCTCCGCAAGAGTG	60
AnCor59	k141_2544290_flag=1_multi=69716_len=33365	Di	CA	29	58	522	498 - 535	6	0.757812	0.666667	1.66533e-16		Forward_Tailed	TGTAAAACGACGGCCAGTCCTTCCACTTGCACAGGCTA	60
AnCor59										0.8	-1.38778e-16		Reverse	GCACCACGAAAACCAAGGTC	60
AnCor60	k141_252745_flag=1_multi=50000_len=6396	Di	CA	26	52	428	397 - 435	4	0.632812	0.125	0.774648	*	Forward_Tailed	TGTAAAACGACGGCCAGTCGCACCTACCCTCCAACATT	60
AnCor60										0.875	-0.454545	*	Reverse	TCGGAAGTTGCAGATTGCCT	60
AnCor62	k141_1734645_flag=1_multi=32096_len=9246	Di	CA	29	58	439	427 - 472	6	0.777778	0	1	*	Forward_Tailed	TGTAAAACGACGGCCAGTGACGGTTCCGAGTCCCAAAT	60
AnCor62										0	1	*	Reverse	CATGTGCGTGTGTGTGTACG	60,1
AnCor67	k141_2847632_flag=1_multi=70000_len=19079	Di	AC	29	58	366	376	1	0.25	0	1	*	Forward_Tailed	TGTAAAACGACGGCCAGTGGAACACATGGAGCTGGACA	60
AnCor67										0	1	*	Reverse	TTCAGGTGACACTGTGCGTT	60,1
AnCor68	k141_6624710_flag=1_multi=69459_len=16992	Di	TG	29	58	533	515 - 553	3	0.520408	0.833333	-0.403509	*	Forward_Tailed	TGTAAAACGACGGCCAGTATGGTGTGGGGCTCTCTTTG	60
AnCor68										0	1	*	Reverse	TCCACCAGTTTGCAGTGTGT	60
AnCor69	k141_369876_flag=1_multi=50000_len=8872	Di	GT	26	52	346	369 - 396	2	0.375	0.375	0.414634	*	Forward_Tailed	TGTAAAACGACGGCCAGTGTGTGGCAGAAGCTGTTGTG	60
AnCor69										0.4	0.375	*	Reverse	CAAGTGCTTGAAACTGGGGC	60
AnCor71	k141_193204_flag=0_multi=59809_len=5914	Di	GT	30	60	498	521 -527	2	0.132653	0.75	-0.0212766		Forward_Tailed	TGTAAAACGACGGCCAGTCCGCTGCATTGTCCTATTGC	60
AnCor71										0.2	0.655172	*	Reverse	GTGCCAAAACCAGCGGAAG	60
AnCor72	k141_4990877_flag=0_multi=30074_len=2841	Di	AC	26	52	528	451 - 452	2	0.5	0.25	0.609756	*	Forward_Tailed	TGTAAAACGACGGCCAGTAGCAACTGCCATGCCTTTTG	60
AnCor72										0.5	0.238095	*	Reverse	AGCAACGGTCTTTACTCCCG	60
AnCor74	k141_7285270_flag=1_multi=60000_len=4739	Di	GT	30	60	530	501 - 549	4	0.74	0.166667	-0.0909091		Forward_Tailed	TGTAAAACGACGGCCAGTTTATATCGGCCTCGGCACAC	60
AnCor74										0.75	-0.103448		Reverse	GACTGCAACAACACCAGCTG	60
AnCor76	k141_7095668_flag=0_multi=39922_len=8644	Di	GA	27	54	325	338 -342	2	0.408163	0.166667	0.744681	*	Forward_Tailed	TGTAAAACGACGGCCAGTACCAAAACTCCCACTGCACA	60
AnCor76										0.333333	0.333333	*	Reverse	TTGACTGCCACACGGAGATC	60
AnCor83	k141_3563650_flag=0_multi=45625_len=8783	Di	GA	29	58	472	506 - 555	6	0.785714	0	1	*	Forward_Tailed	TGTAAAACGACGGCCAGTGGAAGTATGGTGCAGTGGCT	60
AnCor83										0.875	-0.435897	*	Reverse	AGAGGACCTGTTTCCATGCG	60
AnCor87	k141_1072526_flag=0_multi=24705_len=2313	Di	TC	29	58	264	262 -275	3	0.666667	0	1	*	Forward_Tailed	TGTAAAACGACGGCCAGTGGTGGAGGGAAGCATGACAA	60
AnCor87										0.75	-0.6	*	Reverse	CCAACTCGGTAGGGCACAAT	60
AnCor89	k141_5881598_flag=1_multi=69679_len=29325	Di	CT	28	56	522	440 - 471	6	0.8	0.875	-0.577465	*	Forward_Tailed	TGTAAAACGACGGCCAGTAAGCCATGGCAGCAAGTTTG	60
AnCor89										0.875	-0.037037		Reverse	CCTTGCAACTTCCCGAGGAT	60
AnCor93	k141_2756730_flag=1_multi=10000_len=944	Di	TC	27	54	423	446 - 480	4	0.554688	0.25	0.536232	*	Forward_Tailed	TGTAAAACGACGGCCAGTTGAGCCTTTGTTCGTCCCTC	60
AnCor93										0.428571	0.207547		Reverse	TCCATTTCGCCATTGCTCCT	60
AnCor94	k141_6724302_flag=1_multi=43266_len=22774	Di	CT	29	58	495	469 - 474	3	0.601562	0.5	0.304348	*	Forward_Tailed	TGTAAAACGACGGCCAGTATGTTCATCAAGAGGCGGCA	60
AnCor94										0	1	*	Reverse	GAAGCCACCAAGCAGAAAGC	60
AnCor95	k141_1298464_flag=1_multi=39002_len=17338	Di	GA	27	54	509	554 - 556	2	0.277778	0.25	-0.142857		Forward_Tailed	TGTAAAACGACGGCCAGTTCTCCTTCAGCTCCGCTACT	60
AnCor95										0	1	*	Reverse	TAACGGCGGTTAAACACGGA	60
AnCor97	k141_3606516_flag=0_multi=49846_len=21243	Di	CT	28	56	548	463 - 465	2	0.32	0			Forward_Tailed	TGTAAAACGACGGCCAGTCCCTTTGATTTGGGTCGGGA	60
AnCor97										0	1	*	Reverse	ACTCCTGCAACCCAAACACA	60
AnCor98	k141_4028530_flag=0_multi=58190_len=20587	Di	AG	27	54	402	392 -394	2	0.5	1			Forward_Tailed	TGTAAAACGACGGCCAGTGCATTTGTGCAACCAGGAGG	60
AnCor98										0.166667	0.428571	*	Reverse	GCTTGCAGACATAGCGTTCG	60
AnCor99	k141_3406538_flag=0_multi=95677_len=19989	Di	AG	29	58	401	123 - 127	2	0.375	0			Forward_Tailed	TGTAAAACGACGGCCAGTGTGTTGCGAGGAGGTGGTTA	60
AnCor99										0.166667	0.555556	*	Reverse	AGGTAACCTCGCAGTTGTCG	60
AnCor102	k141_5017827_flag=1_multi=50000_len=6518	Tri	AAC	30	90	25	264 -270	3	0.59375	0.375	0.127273		Forward_Tailed	TGTAAAACGACGGCCAGTACAAGGTGAGTCATTGTGCCT	59,9
AnCor102										0.875	-0.454545	*	Reverse	CCCCTCAAGAGCTGGTCAAG	60
AnCor104	k141_5229182_flag=1_multi=20000_len=2214	Tri	AAC	26	78	431	437 - 443	2	0.444444				Forward_Tailed	TGTAAAACGACGGCCAGTACTGCAGGTGGACCACTCTA	60,2
AnCor104													Reverse	TGGCTGTCACGATTTGGGAA	59,9
AnCor107	k141_4628563_flag=1_multi=34528_len=12757	Tri	AAC	26	78	495	522 -541	5	0.640625				Forward_Tailed	TGTAAAACGACGGCCAGTGCACTTGCACGAAGTTGGAG	60
AnCor107													Reverse	ACCGTCTGCTGCATCTTCTC	60,1
AnCor108	k141_2753727_flag=0_multi=55997_len=10444	Tri	GTT	30	90	346	363 - 370	3	0.64				Forward_Tailed	TGTAAAACGACGGCCAGTTTCAAGGCTTCTTTGACGCC	59
AnCor108													Reverse	TGAACAGCCCACAACTCCAA	59,7
AnCor109	k141_4642088_flag=1_multi=20000_len=747	Tri	GTT	29	87	331	254 - 353	6	0.734375				Forward_Tailed	TGTAAAACGACGGCCAGTTCGATGATCGCAGTGCTCTC	60
AnCor109													Reverse	AACGACGACGACGAGAACAA	60
AnCor113	k141_4881850_flag=0_multi=10000_len=1139	Tri	AAC	28	84	387	396 - 408	3	0.58				Forward_Tailed	TGTAAAACGACGGCCAGTACCAAGGTTACAATGAGGGGT	58,9
AnCor113													Reverse	TTGGATTGCCCCGGAAAAGT	60,2
AnCor115	k141_5306359_flag=1_multi=37217_len=5035	Tri	AAC	28	84	522	527 - 589	6	0.640625				Forward_Tailed	TGTAAAACGACGGCCAGTTTGCTTCCTGTTCGCAAACG	60
AnCor115													Reverse	GCCAATTTTACGGCGCTCAT	59,9
AnCor118	k141_725519_flag=1_multi=70000_len=17497	Tri	GTT	28	84	297	382 - 429	4	0.65625				Forward_Tailed	TGTAAAACGACGGCCAGTACCCTGCAAGAACCAGTCAT	59,2
AnCor118													Reverse	GCCAATCGAGTGCCAATAGC	59,7
AnCor119	k141_5949936_flag=1_multi=10000_len=2767	Tri	GTT	26	78	247	267 -270	2	0.152778				Forward_Tailed	TGTAAAACGACGGCCAGTTTACCTAATGCAGCCGCCAA	60
AnCor119													Reverse	TGGAACCGCCATCAAAAGTCT	60,2
AnCor130	k141_6032497_flag=0_multi=10000_len=919	Tri	AAC	28	84	532	469 - 484	5	0.679688				Forward_Tailed	TGTAAAACGACGGCCAGTGAACCAGGCTGCAACTGTTG	60
AnCor130													Reverse	GTGTTGGCATGTGCATAGCA	59,5
AnCor131	k141_1238353_flag=0_multi=45959_len=22208	Tri	GTT	26	78	469	484 - 490	3	0.652778				Forward_Tailed	TGTAAAACGACGGCCAGTTTGGAGAAAGGAGGTGGCAC	59,9
AnCor131													Reverse	ACAACGAAGCCACAAGAGCA	60,5
AnCor132	k141_3337494_flag=0_multi=59454_len=23323	Tri	AAC	27	81	491	501 - 512	3	0.5				Forward_Tailed	TGTAAAACGACGGCCAGTGGCCTCCGTACTTTACAGGG	59,8
AnCor132													Reverse	CCTCGGTTTAAGCCCATGGT	60
AnCor136	k141_4053443_flag=1_multi=30000_len=22892	Tri	AAG	27	81	385	402	1	0.5				Forward_Tailed	TGTAAAACGACGGCCAGTGTAGGGGGAGAGGTTTTGGC	60
AnCor136													Reverse	TGTAGCTGACACGAAACACGA	59,9
AnCor137	k141_2587180_flag=1_multi=30000_len=6931	Tri	CTT	27	81	433	412 - 449	4	0.609375				Forward_Tailed	TGTAAAACGACGGCCAGTAGATGGTTACCTGCAAAGCTG	58,6
AnCor137													Reverse	GGCGGTTCCACATTTAACGG	59,8
AnCor139	k141_4527472_flag=1_multi=20837_len=14630	Tri	AAG	26	78	518	518 - 528	3	0.611111				Forward_Tailed	TGTAAAACGACGGCCAGTATTCAGGCCTTGAGAGTGCC	60
AnCor139													Reverse	CTTGTGGACGTTTGGCCTTG	60
AnCor140	k141_7031519_flag=1_multi=10000_len=7097	Tri	CTT	30	90	543	493 - 497	3	0.46875				Forward_Tailed	TGTAAAACGACGGCCAGTAGTTTTGGAGTTATGCCGGGT	59,9
AnCor140													Reverse	CTCCAAGCTTCACAAACTGCC	60
AnCor145	k141_3722478_flag=0_multi=13474_len=2766	Tri	AAG	26	78	372	331 - 334	3	0.554688				Forward_Tailed	TGTAAAACGACGGCCAGTAGGATTCAGGCCTCGAGAGT	60
AnCor145													Reverse	GAGCACCTACCTTGCGAGTT	60
AnCor146	k141_2257386_flag=1_multi=20000_len=2765	Tri	AAG	30	90	55	723 - 730	8	0.84375				Forward_Tailed	TGTAAAACGACGGCCAGTAAAGTTGGTCGTGCCCCTAG	60
AnCor146													Reverse	TTCCAGCGAATAATGCCCGT	60,1
AnCor157	k141_1007590_flag=1_multi=50000_len=2611	Tri	AAT	30	90	471	461 - 474	3	0.539062				Forward_Tailed	TGTAAAACGACGGCCAGTAGCATGTAGGGTACAACCAACT	59,4
AnCor157													Reverse	AGAAGTCCTAGAGCCTGCGA	60
AnCor161	k141_4615843_flag=1_multi=60000_len=15191	Tetra	TTGT	23	92	517	512 - 555	3	0.540816				Forward_Tailed	TGTAAAACGACGGCCAGTACTGTTTGGCGGAGTATGGA	59
AnCor161													Reverse	TGTGTTGTCCATGCAACCCT	60,1
AnCor162	k141_907707_flag=1_multi=10000_len=2914	Tetra	TTGT	21	84	541	141 - 158	4	0.71875				Forward_Tailed	TGTAAAACGACGGCCAGTGGAACATTGTTGTTTGTTTGCTCC	60
AnCor162													Reverse	GTGGCATAGACAGTGTAAAAGGC	59,9
AnCor163	k141_2368195_flag=1_multi=37749_len=7445	Tetra	AAAC	28	112	545	552 - 558	3	0.44898				Forward_Tailed	TGTAAAACGACGGCCAGTAACCAGACGACAGCTTCAGG	60
AnCor163													Reverse	TACCTCGCCCTAGAGCTCAA	59,7
AnCor168	k141_799276_flag=1_multi=13621_len=6338	Tetra	AAAC	24	96	34	252 - 259	2	0.21875				Forward_Tailed	TGTAAAACGACGGCCAGTCCTCCCATCATCATTGGCCA	59,8
AnCor168													Reverse	TGATGACGCTCCATGTAGCC	59,9
AnCor169	k141_4164188_flag=0_multi=30062_len=7531	Tetra	AAAC	21	84	52	492 - 510	3	0.56				Forward_Tailed	TGTAAAACGACGGCCAGTACGTGTCCTACCCCAATCCA	60,5
AnCor169													Reverse	CTTACCACTCCGTTGGGCAT	60
AnCor175	k141_5876293_flag=1_multi=38810_len=9457	Tetra	ATGA	25	100	52	470	1	0				Forward_Tailed	TGTAAAACGACGGCCAGTGCTCTGTTTGACTTGCTGCA	59,3
AnCor175													Reverse	TCATGTTTCCTTGGCAGGGT	59,5
AnCor176	k141_498073_flag=1_multi=60000_len=8974	Tetra	ATTC	22	88	356	374 - 423	3	0.625				Forward_Tailed	TGTAAAACGACGGCCAGTACATACTTGAGCCGGGAAGC	60,1
AnCor176													Reverse	TGTCACCCTCTTTCGATGCC	60
AnCor177	k141_3837724_flag=0_multi=10000_len=1140	Tetra	ATGA	23	92	395	345 -350	2	0				Forward_Tailed	TGTAAAACGACGGCCAGTGCAGCTCGACGGTACTCTTT	60,1
AnCor177													Reverse	GGCCCATAGGAAAACGTGGA	60
AnCor179	k141_3310621_flag=0_multi=21026_len=4010	Tetra	TCAT	20	80	447	461 - 469	3	0.291667				Forward_Tailed	TGTAAAACGACGGCCAGTTTTGATTTGCGCACTTGGCA	59,9
AnCor179													Reverse	AACATCGGCCAGACTGTAGC	60,1
AnCor183	k141_1534578_flag=1_multi=59255_len=1752	Tetra	TCTA	26	104	358	378	1	0				Forward_Tailed	TGTAAAACGACGGCCAGTGAGGATGGCCATAGGAGCAC	60
AnCor183													Reverse	TAGAGAGCGGCCGCCATAAT	61,2
AnCor188	k141_3092312_flag=1_multi=47428_len=10717	Penta	ACATT	21	105	315	327 - 332	2	0.375				Forward_Tailed	TGTAAAACGACGGCCAGTTTCAAGGCCACCAAACTCCA	59,7
AnCor188													Reverse	GTGGGGCTCGGTAACATCAA	60
AnCor189	k141_1025919_flag=0_multi=55162_len=12442	Penta	ACACA	20	100	58	519 - 524	2	0.429688				Forward_Tailed	TGTAAAACGACGGCCAGTTTAGGTGTGTATGCGCGTGT	60
AnCor189													Reverse	TCGTTTGGGCATCTCCACAT	59,7
AnCor191	k141_4378078_flag=1_multi=29065_len=5319	Penta	TGTTA	20	100	514	502 - 538	4	0.601562				Forward_Tailed	TGTAAAACGACGGCCAGTGAATGGTCACCTAAGGGCCC	60,1
AnCor191													Reverse	CGGGACACTGCCACAAGATT	60,6

## Sheet: Foglio1
Statistical analysis on the six markers used for intra-cultivar variability assessment
	Alleles	HE	HO	FIS	HWE
Ancor33	13	0.748125	0.225	0.699248	*
Ancor36	4	0.6875	1	-0.454545	*
Ancor49	13	0.840625	0.175	0.791822	*
Ancor59	6	0.60429	0.384615	0.363525	*
Ancor83	6	0.762449	0.885714	-0.16167
Ancor177	5	0.594183	1	-0.682984	*
*Significant departure (P < 0.05) from Hardy–Weinberg equilibrium.
